# Supplementary material for: Integrative Metabolome and Proteome Analysis of Cerebrospinal Fluid in Parkinson’s Disease
Source: Int J Mol Sci. 2024 Oct 23;25(21):11406. doi: 10.3390/ijms252111406 (PMC11547079; doi:10.3390/ijms252111406)
Supplement: Supplementary file 1 [file ijms-25-11406-s001.zip]

Archive with 1 entries (1 files):
- ijms-3260780-supplementary.pdf
